# Supplementary material for: ASD-similar social behaviour scores affect stimulus generalization in family dogs
Source: Sci Rep. 2024 Aug 10;14:18578. doi: 10.1038/s41598-024-69610-1 (PMC11316795; doi:10.1038/s41598-024-69610-1)
Supplement: Supplementary file 1 — Supplementary Tables. [file 41598_2024_69610_MOESM1_ESM.xlsx]

## Sheet: subject table
Subject Table S1 - WH= Wire-haired, BR= Black Russian, NSDT= Nova Scotia Duck Tolling, C=colour, S=size, T=texture. * The type of indication the dog used by the end of the training trials, * Number of training trials needed to reach the learning criterion, ** Order of test conditions. F1: individual’s factor score for Contact seeking and synchronization, F2: individual’s factor score for Behaviou…
ID	breed	gender	age (year)	F1 score	F2 score	F3 score	target object	training trials *	Order**	number of occasions	total duration (days)	indication behaviour
1	mixed	F	7	-0.71	-1.31	0.49	spoon	48	T, C, S	5	18	touch with nose
2	Giant Poodle	M	5	-1.77	-0.94	-1.71	box	29	S, C, T	5	31	grab with muzzle
3	Airedale Terrier	F	5	-0.94	0.35	-0.23	shoe	36	C, T, S	5	15	grab with muzzle
4	WH- Dachshund	F	5	-1.56	0.02	-0.14	skittle	36	S, T, C	5	16	touch with nose
5	mixed	M	5	-0.81	-0.57	-0.59	spoon	48	C, S, T	5	32	touch with nose
6	Hungarian Vizsla	F	6	-1.45	-0.79	-0.39	skittle	36	T, S, C	4	15	touch with nose
7	mixed	M	4	0.1	-0.15	0.88	skittle	12	S, T, C	4	16	approach and laying down
8	mixed	M	12	-1.51	0.15	-1.67	case	36	T, C, S	5	18	grab with muzzle
9	mixed	M	8	-1.79	0.77	-2.03	skittle	36	C, S, T	4	15	touch with paw
10	Toy Poodle	M	5	0.78	1.19	0.73	cup	60	T, S, C	5	25	approach
11	mixed	F	12	0.61	-0.31	0.76	shoe	29	C, S, T	5	19	grab with muzzle
12	Labrador Retriever	M	7	0.52	0.98	0.84	box	24	S, C, T	4	20	grab with muzzle
13	Belgian Malinois	M	7	0.52	0.98	1.04	spoon	36	C, T, S	5	19	touch with nose
14	BR Terrier	F	7	0.77	-0.51	0.75	shoe	21	T, S, C	5	22	grab with muzzle
15	Border Collie	F	2	-0.42	0.79	-0.46	case	36	S, T, C	5	25	grab with muzzle
16	Giant Poodle	M	3	0.04	0.79	-0.04	skittle	24	T, C, S	5	29	grab with muzzle
17	NSDT Retriever	F	2	0.56	0.99	0.41	cup	12	S, C, T	4	15	touch with nose
18	Hungarian Vizsla	M	8	0.94	-0.51	0.85	box	12	C, T, S	4	15	touch with nose

## Sheet: training phase
Supplementary Data Table S2. - Raw data from the Training phase: F1, F2 and F3 factor scores and the response (1 correct, 0 incorrect)
id	gender	age (years)	F1	F2	F3	response
1	2	7	-0.70749	-1.31495	0.4868	0
1	2	7	-0.70749	-1.31495	0.4868	0
1	2	7	-0.70749	-1.31495	0.4868	1
1	2	7	-0.70749	-1.31495	0.4868	0
1	2	7	-0.70749	-1.31495	0.4868	0
1	2	7	-0.70749	-1.31495	0.4868	1
1	2	7	-0.70749	-1.31495	0.4868	1
1	2	7	-0.70749	-1.31495	0.4868	0
1	2	7	-0.70749	-1.31495	0.4868	0
1	2	7	-0.70749	-1.31495	0.4868	1
1	2	7	-0.70749	-1.31495	0.4868	0
1	2	7	-0.70749	-1.31495	0.4868	0
1	2	7	-0.70749	-1.31495	0.4868	1
1	2	7	-0.70749	-1.31495	0.4868	1
1	2	7	-0.70749	-1.31495	0.4868	0
1	2	7	-0.70749	-1.31495	0.4868	1
1	2	7	-0.70749	-1.31495	0.4868	1
1	2	7	-0.70749	-1.31495	0.4868	1
1	2	7	-0.70749	-1.31495	0.4868	0
1	2	7	-0.70749	-1.31495	0.4868	1
1	2	7	-0.70749	-1.31495	0.4868	1
1	2	7	-0.70749	-1.31495	0.4868	0
1	2	7	-0.70749	-1.31495	0.4868	1
1	2	7	-0.70749	-1.31495	0.4868	1
1	2	7	-0.70749	-1.31495	0.4868	0
1	2	7	-0.70749	-1.31495	0.4868	1
1	2	7	-0.70749	-1.31495	0.4868	1
1	2	7	-0.70749	-1.31495	0.4868	0
1	2	7	-0.70749	-1.31495	0.4868	1
1	2	7	-0.70749	-1.31495	0.4868	0
1	2	7	-0.70749	-1.31495	0.4868	0
1	2	7	-0.70749	-1.31495	0.4868	1
1	2	7	-0.70749	-1.31495	0.4868	1
1	2	7	-0.70749	-1.31495	0.4868	1
1	2	7	-0.70749	-1.31495	0.4868	1
1	2	7	-0.70749	-1.31495	0.4868	1
1	2	7	-0.70749	-1.31495	0.4868	1
1	2	7	-0.70749	-1.31495	0.4868	1
1	2	7	-0.70749	-1.31495	0.4868	1
1	2	7	-0.70749	-1.31495	0.4868	1
1	2	7	-0.70749	-1.31495	0.4868	1
1	2	7	-0.70749	-1.31495	0.4868	1
1	2	7	-0.70749	-1.31495	0.4868	1
1	2	7	-0.70749	-1.31495	0.4868	1
1	2	7	-0.70749	-1.31495	0.4868	1
1	2	7	-0.70749	-1.31495	0.4868	1
1	2	7	-0.70749	-1.31495	0.4868	1
1	2	7	-0.70749	-1.31495	0.4868	1
2	1	5	-1.76906	-0.94058	-1.70889	0
2	1	5	-1.76906	-0.94058	-1.70889	1
2	1	5	-1.76906	-0.94058	-1.70889	0
2	1	5	-1.76906	-0.94058	-1.70889	1
2	1	5	-1.76906	-0.94058	-1.70889	1
2	1	5	-1.76906	-0.94058	-1.70889	0
2	1	5	-1.76906	-0.94058	-1.70889	0
2	1	5	-1.76906	-0.94058	-1.70889	1
2	1	5	-1.76906	-0.94058	-1.70889	1
2	1	5	-1.76906	-0.94058	-1.70889	1
2	1	5	-1.76906	-0.94058	-1.70889	0
2	1	5	-1.76906	-0.94058	-1.70889	1
2	1	5	-1.76906	-0.94058	-1.70889	1
2	1	5	-1.76906	-0.94058	-1.70889	0
2	1	5	-1.76906	-0.94058	-1.70889	1
2	1	5	-1.76906	-0.94058	-1.70889	1
2	1	5	-1.76906	-0.94058	-1.70889	0
2	1	5	-1.76906	-0.94058	-1.70889	1
2	1	5	-1.76906	-0.94058	-1.70889	1
2	1	5	-1.76906	-0.94058	-1.70889	1
2	1	5	-1.76906	-0.94058	-1.70889	0
2	1	5	-1.76906	-0.94058	-1.70889	1
2	1	5	-1.76906	-0.94058	-1.70889	1
2	1	5	-1.76906	-0.94058	-1.70889	1
2	1	5	-1.76906	-0.94058	-1.70889	1
2	1	5	-1.76906	-0.94058	-1.70889	1
2	1	5	-1.76906	-0.94058	-1.70889	1
2	1	5	-1.76906	-0.94058	-1.70889	1
2	1	5	-1.76906	-0.94058	-1.70889	1
3	2	5	-0.94316	0.34724	-0.22571	0
3	2	5	-0.94316	0.34724	-0.22571	0
3	2	5	-0.94316	0.34724	-0.22571	1
3	2	5	-0.94316	0.34724	-0.22571	1
3	2	5	-0.94316	0.34724	-0.22571	0
3	2	5	-0.94316	0.34724	-0.22571	0
3	2	5	-0.94316	0.34724	-0.22571	0
3	2	5	-0.94316	0.34724	-0.22571	1
3	2	5	-0.94316	0.34724	-0.22571	0
3	2	5	-0.94316	0.34724	-0.22571	0
3	2	5	-0.94316	0.34724	-0.22571	1
3	2	5	-0.94316	0.34724	-0.22571	0
3	2	5	-0.94316	0.34724	-0.22571	1
3	2	5	-0.94316	0.34724	-0.22571	1
3	2	5	-0.94316	0.34724	-0.22571	0
3	2	5	-0.94316	0.34724	-0.22571	1
3	2	5	-0.94316	0.34724	-0.22571	1
3	2	5	-0.94316	0.34724	-0.22571	1
3	2	5	-0.94316	0.34724	-0.22571	1
3	2	5	-0.94316	0.34724	-0.22571	0
3	2	5	-0.94316	0.34724	-0.22571	0
3	2	5	-0.94316	0.34724	-0.22571	1
3	2	5	-0.94316	0.34724	-0.22571	1
3	2	5	-0.94316	0.34724	-0.22571	0
3	2	5	-0.94316	0.34724	-0.22571	1
3	2	5	-0.94316	0.34724	-0.22571	1
3	2	5	-0.94316	0.34724	-0.22571	1
3	2	5	-0.94316	0.34724	-0.22571	1
3	2	5	-0.94316	0.34724	-0.22571	0
3	2	5	-0.94316	0.34724	-0.22571	1
3	2	5	-0.94316	0.34724	-0.22571	1
3	2	5	-0.94316	0.34724	-0.22571	1
3	2	5	-0.94316	0.34724	-0.22571	1
3	2	5	-0.94316	0.34724	-0.22571	1
3	2	5	-0.94316	0.34724	-0.22571	1
3	2	5	-0.94316	0.34724	-0.22571	1
4	2	5	-1.56151	0.02494	-0.13768	0
4	2	5	-1.56151	0.02494	-0.13768	0
4	2	5	-1.56151	0.02494	-0.13768	0
4	2	5	-1.56151	0.02494	-0.13768	1
4	2	5	-1.56151	0.02494	-0.13768	0
4	2	5	-1.56151	0.02494	-0.13768	1
4	2	5	-1.56151	0.02494	-0.13768	1
4	2	5	-1.56151	0.02494	-0.13768	1
4	2	5	-1.56151	0.02494	-0.13768	0
4	2	5	-1.56151	0.02494	-0.13768	0
4	2	5	-1.56151	0.02494	-0.13768	0
4	2	5	-1.56151	0.02494	-0.13768	0
4	2	5	-1.56151	0.02494	-0.13768	1
4	2	5	-1.56151	0.02494	-0.13768	1
4	2	5	-1.56151	0.02494	-0.13768	1
4	2	5	-1.56151	0.02494	-0.13768	1
4	2	5	-1.56151	0.02494	-0.13768	1
4	2	5	-1.56151	0.02494	-0.13768	0
4	2	5	-1.56151	0.02494	-0.13768	1
4	2	5	-1.56151	0.02494	-0.13768	1
4	2	5	-1.56151	0.02494	-0.13768	0
4	2	5	-1.56151	0.02494	-0.13768	0
4	2	5	-1.56151	0.02494	-0.13768	0
4	2	5	-1.56151	0.02494	-0.13768	1
4	2	5	-1.56151	0.02494	-0.13768	1
4	2	5	-1.56151	0.02494	-0.13768	1
4	2	5	-1.56151	0.02494	-0.13768	0
4	2	5	-1.56151	0.02494	-0.13768	1
4	2	5	-1.56151	0.02494	-0.13768	0
4	2	5	-1.56151	0.02494	-0.13768	1
4	2	5	-1.56151	0.02494	-0.13768	1
4	2	5	-1.56151	0.02494	-0.13768	1
4	2	5	-1.56151	0.02494	-0.13768	1
4	2	5	-1.56151	0.02494	-0.13768	1
4	2	5	-1.56151	0.02494	-0.13768	1
4	2	5	-1.56151	0.02494	-0.13768	1
5	1	5	-0.80629	-0.56969	-0.59406	0
5	1	5	-0.80629	-0.56969	-0.59406	0
5	1	5	-0.80629	-0.56969	-0.59406	0
5	1	5	-0.80629	-0.56969	-0.59406	1
5	1	5	-0.80629	-0.56969	-0.59406	0
5	1	5	-0.80629	-0.56969	-0.59406	1
5	1	5	-0.80629	-0.56969	-0.59406	0
5	1	5	-0.80629	-0.56969	-0.59406	1
5	1	5	-0.80629	-0.56969	-0.59406	0
5	1	5	-0.80629	-0.56969	-0.59406	1
5	1	5	-0.80629	-0.56969	-0.59406	0
5	1	5	-0.80629	-0.56969	-0.59406	1
5	1	5	-0.80629	-0.56969	-0.59406	1
5	1	5	-0.80629	-0.56969	-0.59406	0
5	1	5	-0.80629	-0.56969	-0.59406	1
5	1	5	-0.80629	-0.56969	-0.59406	1
5	1	5	-0.80629	-0.56969	-0.59406	1
5	1	5	-0.80629	-0.56969	-0.59406	0
5	1	5	-0.80629	-0.56969	-0.59406	0
5	1	5	-0.80629	-0.56969	-0.59406	1
5	1	5	-0.80629	-0.56969	-0.59406	1
5	1	5	-0.80629	-0.56969	-0.59406	1
5	1	5	-0.80629	-0.56969	-0.59406	1
5	1	5	-0.80629	-0.56969	-0.59406	1
5	1	5	-0.80629	-0.56969	-0.59406	0
5	1	5	-0.80629	-0.56969	-0.59406	0
5	1	5	-0.80629	-0.56969	-0.59406	0
5	1	5	-0.80629	-0.56969	-0.59406	1
5	1	5	-0.80629	-0.56969	-0.59406	1
5	1	5	-0.80629	-0.56969	-0.59406	1
5	1	5	-0.80629	-0.56969	-0.59406	1
5	1	5	-0.80629	-0.56969	-0.59406	1
5	1	5	-0.80629	-0.56969	-0.59406	1
5	1	5	-0.80629	-0.56969	-0.59406	0
5	1	5	-0.80629	-0.56969	-0.59406	0
5	1	5	-0.80629	-0.56969	-0.59406	0
5	1	5	-0.80629	-0.56969	-0.59406	1
5	1	5	-0.80629	-0.56969	-0.59406	1
5	1	5	-0.80629	-0.56969	-0.59406	1
5	1	5	-0.80629	-0.56969	-0.59406	1
5	1	5	-0.80629	-0.56969	-0.59406	1
5	1	5	-0.80629	-0.56969	-0.59406	1
5	1	5	-0.80629	-0.56969	-0.59406	1
5	1	5	-0.80629	-0.56969	-0.59406	1
5	1	5	-0.80629	-0.56969	-0.59406	1
5	1	5	-0.80629	-0.56969	-0.59406	1
5	1	5	-0.80629	-0.56969	-0.59406	1
5	1	5	-0.80629	-0.56969	-0.59406	1
6	2	6	-1.44843	-0.79275	-0.39209	0
6	2	6	-1.44843	-0.79275	-0.39209	1
6	2	6	-1.44843	-0.79275	-0.39209	0
6	2	6	-1.44843	-0.79275	-0.39209	1
6	2	6	-1.44843	-0.79275	-0.39209	0
6	2	6	-1.44843	-0.79275	-0.39209	1
6	2	6	-1.44843	-0.79275	-0.39209	0
6	2	6	-1.44843	-0.79275	-0.39209	1
6	2	6	-1.44843	-0.79275	-0.39209	0
6	2	6	-1.44843	-0.79275	-0.39209	0
6	2	6	-1.44843	-0.79275	-0.39209	1
6	2	6	-1.44843	-0.79275	-0.39209	0
6	2	6	-1.44843	-0.79275	-0.39209	1
6	2	6	-1.44843	-0.79275	-0.39209	1
6	2	6	-1.44843	-0.79275	-0.39209	0
6	2	6	-1.44843	-0.79275	-0.39209	1
6	2	6	-1.44843	-0.79275	-0.39209	1
6	2	6	-1.44843	-0.79275	-0.39209	0
6	2	6	-1.44843	-0.79275	-0.39209	1
6	2	6	-1.44843	-0.79275	-0.39209	0
6	2	6	-1.44843	-0.79275	-0.39209	1
6	2	6	-1.44843	-0.79275	-0.39209	0
6	2	6	-1.44843	-0.79275	-0.39209	0
6	2	6	-1.44843	-0.79275	-0.39209	1
6	2	6	-1.44843	-0.79275	-0.39209	1
6	2	6	-1.44843	-0.79275	-0.39209	1
6	2	6	-1.44843	-0.79275	-0.39209	1
6	2	6	-1.44843	-0.79275	-0.39209	1
6	2	6	-1.44843	-0.79275	-0.39209	0
6	2	6	-1.44843	-0.79275	-0.39209	1
6	2	6	-1.44843	-0.79275	-0.39209	1
6	2	6	-1.44843	-0.79275	-0.39209	1
6	2	6	-1.44843	-0.79275	-0.39209	1
6	2	6	-1.44843	-0.79275	-0.39209	1
6	2	6	-1.44843	-0.79275	-0.39209	1
6	2	6	-1.44843	-0.79275	-0.39209	1
7	1	4	0.10136	-0.15134	0.88453	1
7	1	4	0.10136	-0.15134	0.88453	1
7	1	4	0.10136	-0.15134	0.88453	1
7	1	4	0.10136	-0.15134	0.88453	1
7	1	4	0.10136	-0.15134	0.88453	1
7	1	4	0.10136	-0.15134	0.88453	1
7	1	4	0.10136	-0.15134	0.88453	1
7	1	4	0.10136	-0.15134	0.88453	0
7	1	4	0.10136	-0.15134	0.88453	1
7	1	4	0.10136	-0.15134	0.88453	1
7	1	4	0.10136	-0.15134	0.88453	1
7	1	4	0.10136	-0.15134	0.88453	1
8	1	12	-1.51046	0.14875	-1.66929	0
8	1	12	-1.51046	0.14875	-1.66929	0
8	1	12	-1.51046	0.14875	-1.66929	0
8	1	12	-1.51046	0.14875	-1.66929	0
8	1	12	-1.51046	0.14875	-1.66929	0
8	1	12	-1.51046	0.14875	-1.66929	0
8	1	12	-1.51046	0.14875	-1.66929	0
8	1	12	-1.51046	0.14875	-1.66929	1
8	1	12	-1.51046	0.14875	-1.66929	1
8	1	12	-1.51046	0.14875	-1.66929	1
8	1	12	-1.51046	0.14875	-1.66929	1
8	1	12	-1.51046	0.14875	-1.66929	1
8	1	12	-1.51046	0.14875	-1.66929	1
8	1	12	-1.51046	0.14875	-1.66929	0
8	1	12	-1.51046	0.14875	-1.66929	1
8	1	12	-1.51046	0.14875	-1.66929	1
8	1	12	-1.51046	0.14875	-1.66929	1
8	1	12	-1.51046	0.14875	-1.66929	1
8	1	12	-1.51046	0.14875	-1.66929	1
8	1	12	-1.51046	0.14875	-1.66929	0
8	1	12	-1.51046	0.14875	-1.66929	1
8	1	12	-1.51046	0.14875	-1.66929	0
8	1	12	-1.51046	0.14875	-1.66929	1
8	1	12	-1.51046	0.14875	-1.66929	1
8	1	12	-1.51046	0.14875	-1.66929	1
8	1	12	-1.51046	0.14875	-1.66929	1
8	1	12	-1.51046	0.14875	-1.66929	1
8	1	12	-1.51046	0.14875	-1.66929	0
8	1	12	-1.51046	0.14875	-1.66929	1
8	1	12	-1.51046	0.14875	-1.66929	1
8	1	12	-1.51046	0.14875	-1.66929	1
8	1	12	-1.51046	0.14875	-1.66929	0
8	1	12	-1.51046	0.14875	-1.66929	1
8	1	12	-1.51046	0.14875	-1.66929	1
8	1	12	-1.51046	0.14875	-1.66929	1
8	1	12	-1.51046	0.14875	-1.66929	1
9	1	8	-1.78546	0.77103	-2.0265	0
9	1	8	-1.78546	0.77103	-2.0265	0
9	1	8	-1.78546	0.77103	-2.0265	1
9	1	8	-1.78546	0.77103	-2.0265	0
9	1	8	-1.78546	0.77103	-2.0265	1
9	1	8	-1.78546	0.77103	-2.0265	1
9	1	8	-1.78546	0.77103	-2.0265	0
9	1	8	-1.78546	0.77103	-2.0265	0
9	1	8	-1.78546	0.77103	-2.0265	1
9	1	8	-1.78546	0.77103	-2.0265	0
9	1	8	-1.78546	0.77103	-2.0265	1
9	1	8	-1.78546	0.77103	-2.0265	1
9	1	8	-1.78546	0.77103	-2.0265	1
9	1	8	-1.78546	0.77103	-2.0265	0
9	1	8	-1.78546	0.77103	-2.0265	1
9	1	8	-1.78546	0.77103	-2.0265	1
9	1	8	-1.78546	0.77103	-2.0265	0
9	1	8	-1.78546	0.77103	-2.0265	1
9	1	8	-1.78546	0.77103	-2.0265	1
9	1	8	-1.78546	0.77103	-2.0265	1
9	1	8	-1.78546	0.77103	-2.0265	1
9	1	8	-1.78546	0.77103	-2.0265	1
9	1	8	-1.78546	0.77103	-2.0265	0
9	1	8	-1.78546	0.77103	-2.0265	1
9	1	8	-1.78546	0.77103	-2.0265	1
9	1	8	-1.78546	0.77103	-2.0265	1
9	1	8	-1.78546	0.77103	-2.0265	1
9	1	8	-1.78546	0.77103	-2.0265	1
9	1	8	-1.78546	0.77103	-2.0265	1
9	1	8	-1.78546	0.77103	-2.0265	1
9	1	8	-1.78546	0.77103	-2.0265	1
9	1	8	-1.78546	0.77103	-2.0265	1
9	1	8	-1.78546	0.77103	-2.0265	1
9	1	8	-1.78546	0.77103	-2.0265	1
9	1	8	-1.78546	0.77103	-2.0265	1
9	1	8	-1.78546	0.77103	-2.0265	1
10	1	5	0.78365	1.18545	0.72849	0
10	1	5	0.78365	1.18545	0.72849	0
10	1	5	0.78365	1.18545	0.72849	0
10	1	5	0.78365	1.18545	0.72849	1
10	1	5	0.78365	1.18545	0.72849	1
10	1	5	0.78365	1.18545	0.72849	1
10	1	5	0.78365	1.18545	0.72849	0
10	1	5	0.78365	1.18545	0.72849	0
10	1	5	0.78365	1.18545	0.72849	0
10	1	5	0.78365	1.18545	0.72849	1
10	1	5	0.78365	1.18545	0.72849	1
10	1	5	0.78365	1.18545	0.72849	0
10	1	5	0.78365	1.18545	0.72849	1
10	1	5	0.78365	1.18545	0.72849	1
10	1	5	0.78365	1.18545	0.72849	0
10	1	5	0.78365	1.18545	0.72849	0
10	1	5	0.78365	1.18545	0.72849	0
10	1	5	0.78365	1.18545	0.72849	1
10	1	5	0.78365	1.18545	0.72849	0
10	1	5	0.78365	1.18545	0.72849	1
10	1	5	0.78365	1.18545	0.72849	1
10	1	5	0.78365	1.18545	0.72849	0
10	1	5	0.78365	1.18545	0.72849	1
10	1	5	0.78365	1.18545	0.72849	1
10	1	5	0.78365	1.18545	0.72849	0
10	1	5	0.78365	1.18545	0.72849	1
10	1	5	0.78365	1.18545	0.72849	1
10	1	5	0.78365	1.18545	0.72849	1
10	1	5	0.78365	1.18545	0.72849	0
10	1	5	0.78365	1.18545	0.72849	1
10	1	5	0.78365	1.18545	0.72849	0
10	1	5	0.78365	1.18545	0.72849	1
10	1	5	0.78365	1.18545	0.72849	1
10	1	5	0.78365	1.18545	0.72849	1
10	1	5	0.78365	1.18545	0.72849	1
10	1	5	0.78365	1.18545	0.72849	1
10	1	5	0.78365	1.18545	0.72849	1
10	1	5	0.78365	1.18545	0.72849	1
10	1	5	0.78365	1.18545	0.72849	0
10	1	5	0.78365	1.18545	0.72849	1
10	1	5	0.78365	1.18545	0.72849	1
10	1	5	0.78365	1.18545	0.72849	0
10	1	5	0.78365	1.18545	0.72849	1
10	1	5	0.78365	1.18545	0.72849	1
10	1	5	0.78365	1.18545	0.72849	1
10	1	5	0.78365	1.18545	0.72849	0
10	1	5	0.78365	1.18545	0.72849	1
10	1	5	0.78365	1.18545	0.72849	1
10	1	5	0.78365	1.18545	0.72849	1
10	1	5	0.78365	1.18545	0.72849	1
10	1	5	0.78365	1.18545	0.72849	1
10	1	5	0.78365	1.18545	0.72849	1
10	1	5	0.78365	1.18545	0.72849	1
10	1	5	0.78365	1.18545	0.72849	1
10	1	5	0.78365	1.18545	0.72849	1
10	1	5	0.78365	1.18545	0.72849	0
10	1	5	0.78365	1.18545	0.72849	1
10	1	5	0.78365	1.18545	0.72849	1
10	1	5	0.78365	1.18545	0.72849	1
10	1	5	0.78365	1.18545	0.72849	0
11	2	12	0.61268	-0.30629	0.76077	0
11	2	12	0.61268	-0.30629	0.76077	0
11	2	12	0.61268	-0.30629	0.76077	1
11	2	12	0.61268	-0.30629	0.76077	0
11	2	12	0.61268	-0.30629	0.76077	0
11	2	12	0.61268	-0.30629	0.76077	1
11	2	12	0.61268	-0.30629	0.76077	0
11	2	12	0.61268	-0.30629	0.76077	1
11	2	12	0.61268	-0.30629	0.76077	1
11	2	12	0.61268	-0.30629	0.76077	1
11	2	12	0.61268	-0.30629	0.76077	1
11	2	12	0.61268	-0.30629	0.76077	1
11	2	12	0.61268	-0.30629	0.76077	1
11	2	12	0.61268	-0.30629	0.76077	1
11	2	12	0.61268	-0.30629	0.76077	1
11	2	12	0.61268	-0.30629	0.76077	1
11	2	12	0.61268	-0.30629	0.76077	1
11	2	12	0.61268	-0.30629	0.76077	0
11	2	12	0.61268	-0.30629	0.76077	1
11	2	12	0.61268	-0.30629	0.76077	0
11	2	12	0.61268	-0.30629	0.76077	1
11	2	12	0.61268	-0.30629	0.76077	1
11	2	12	0.61268	-0.30629	0.76077	1
11	2	12	0.61268	-0.30629	0.76077	1
11	2	12	0.61268	-0.30629	0.76077	1
11	2	12	0.61268	-0.30629	0.76077	1
11	2	12	0.61268	-0.30629	0.76077	1
11	2	12	0.61268	-0.30629	0.76077	1
11	2	12	0.61268	-0.30629	0.76077	1
12	1	7	0.52154	0.97846	0.83856	0
12	1	7	0.52154	0.97846	0.83856	1
12	1	7	0.52154	0.97846	0.83856	0
12	1	7	0.52154	0.97846	0.83856	0
12	1	7	0.52154	0.97846	0.83856	1
12	1	7	0.52154	0.97846	0.83856	0
12	1	7	0.52154	0.97846	0.83856	1
12	1	7	0.52154	0.97846	0.83856	1
12	1	7	0.52154	0.97846	0.83856	1
12	1	7	0.52154	0.97846	0.83856	0
12	1	7	0.52154	0.97846	0.83856	1
12	1	7	0.52154	0.97846	0.83856	1
12	1	7	0.52154	0.97846	0.83856	1
12	1	7	0.52154	0.97846	0.83856	0
12	1	7	0.52154	0.97846	0.83856	1
12	1	7	0.52154	0.97846	0.83856	1
12	1	7	0.52154	0.97846	0.83856	1
12	1	7	0.52154	0.97846	0.83856	1
12	1	7	0.52154	0.97846	0.83856	1
12	1	7	0.52154	0.97846	0.83856	1
12	1	7	0.52154	0.97846	0.83856	1
12	1	7	0.52154	0.97846	0.83856	1
12	1	7	0.52154	0.97846	0.83856	1
12	1	7	0.52154	0.97846	0.83856	1
13	1	7	0.51569	0.97846	1.03934	0
13	1	7	0.51569	0.97846	1.03934	0
13	1	7	0.51569	0.97846	1.03934	0
13	1	7	0.51569	0.97846	1.03934	1
13	1	7	0.51569	0.97846	1.03934	0
13	1	7	0.51569	0.97846	1.03934	1
13	1	7	0.51569	0.97846	1.03934	0
13	1	7	0.51569	0.97846	1.03934	1
13	1	7	0.51569	0.97846	1.03934	0
13	1	7	0.51569	0.97846	1.03934	0
13	1	7	0.51569	0.97846	1.03934	0
13	1	7	0.51569	0.97846	1.03934	0
13	1	7	0.51569	0.97846	1.03934	1
13	1	7	0.51569	0.97846	1.03934	1
13	1	7	0.51569	0.97846	1.03934	1
13	1	7	0.51569	0.97846	1.03934	1
13	1	7	0.51569	0.97846	1.03934	1
13	1	7	0.51569	0.97846	1.03934	0
13	1	7	0.51569	0.97846	1.03934	0
13	1	7	0.51569	0.97846	1.03934	1
13	1	7	0.51569	0.97846	1.03934	1
13	1	7	0.51569	0.97846	1.03934	1
13	1	7	0.51569	0.97846	1.03934	0
13	1	7	0.51569	0.97846	1.03934	1
13	1	7	0.51569	0.97846	1.03934	1
13	1	7	0.51569	0.97846	1.03934	1
13	1	7	0.51569	0.97846	1.03934	1
13	1	7	0.51569	0.97846	1.03934	1
13	1	7	0.51569	0.97846	1.03934	0
13	1	7	0.51569	0.97846	1.03934	1
13	1	7	0.51569	0.97846	1.03934	0
13	1	7	0.51569	0.97846	1.03934	1
13	1	7	0.51569	0.97846	1.03934	1
13	1	7	0.51569	0.97846	1.03934	1
13	1	7	0.51569	0.97846	1.03934	1
13	1	7	0.51569	0.97846	1.03934	1
14	2	7	0.77417	-0.51371	0.74766	0
14	2	7	0.77417	-0.51371	0.74766	1
14	2	7	0.77417	-0.51371	0.74766	1
14	2	7	0.77417	-0.51371	0.74766	1
14	2	7	0.77417	-0.51371	0.74766	1
14	2	7	0.77417	-0.51371	0.74766	1
14	2	7	0.77417	-0.51371	0.74766	1
14	2	7	0.77417	-0.51371	0.74766	1
14	2	7	0.77417	-0.51371	0.74766	1
14	2	7	0.77417	-0.51371	0.74766	1
14	2	7	0.77417	-0.51371	0.74766	1
14	2	7	0.77417	-0.51371	0.74766	0
15	2	2	-0.42	0.79	-0.46	0
15	2	2	-0.42	0.79	-0.46	0
15	2	2	-0.42	0.79	-0.46	0
15	2	2	-0.42	0.79	-0.46	0
15	2	2	-0.42	0.79	-0.46	1
15	2	2	-0.42	0.79	-0.46	0
15	2	2	-0.42	0.79	-0.46	0
15	2	2	-0.42	0.79	-0.46	1
15	2	2	-0.42	0.79	-0.46	0
15	2	2	-0.42	0.79	-0.46	0
15	2	2	-0.42	0.79	-0.46	1
15	2	2	-0.42	0.79	-0.46	1
15	2	2	-0.42	0.79	-0.46	0
15	2	2	-0.42	0.79	-0.46	1
15	2	2	-0.42	0.79	-0.46	0
15	2	2	-0.42	0.79	-0.46	1
15	2	2	-0.42	0.79	-0.46	1
15	2	2	-0.42	0.79	-0.46	0
15	2	2	-0.42	0.79	-0.46	0
15	2	2	-0.42	0.79	-0.46	1
15	2	2	-0.42	0.79	-0.46	1
15	2	2	-0.42	0.79	-0.46	1
15	2	2	-0.42	0.79	-0.46	1
15	2	2	-0.42	0.79	-0.46	1
15	2	2	-0.42	0.79	-0.46	1
15	2	2	-0.42	0.79	-0.46	1
15	2	2	-0.42	0.79	-0.46	0
15	2	2	-0.42	0.79	-0.46	0
15	2	2	-0.42	0.79	-0.46	1
15	2	2	-0.42	0.79	-0.46	1
15	2	2	-0.42	0.79	-0.46	0
15	2	2	-0.42	0.79	-0.46	1
15	2	2	-0.42	0.79	-0.46	0
15	2	2	-0.42	0.79	-0.46	1
15	2	2	-0.42	0.79	-0.46	1
15	2	2	-0.42	0.79	-0.46	1
15	2	2	-0.42	0.79	-0.46	1
15	2	2	-0.42	0.79	-0.46	1
15	2	2	-0.42	0.79	-0.46	1
15	2	2	-0.42	0.79	-0.46	1
15	2	2	-0.42	0.79	-0.46	1
15	2	2	-0.42	0.79	-0.46	1
15	2	2	-0.42	0.79	-0.46	1
15	2	2	-0.42	0.79	-0.46	1
15	2	2	-0.42	0.79	-0.46	1
15	2	2	-0.42	0.79	-0.46	1
15	2	2	-0.42	0.79	-0.46	1
15	2	2	-0.42	0.79	-0.46	1
16	1	3	0.03926	0.78794	-0.04495	0
16	1	3	0.03926	0.78794	-0.04495	1
16	1	3	0.03926	0.78794	-0.04495	1
16	1	3	0.03926	0.78794	-0.04495	0
16	1	3	0.03926	0.78794	-0.04495	0
16	1	3	0.03926	0.78794	-0.04495	0
16	1	3	0.03926	0.78794	-0.04495	0
16	1	3	0.03926	0.78794	-0.04495	1
16	1	3	0.03926	0.78794	-0.04495	1
16	1	3	0.03926	0.78794	-0.04495	1
16	1	3	0.03926	0.78794	-0.04495	1
16	1	3	0.03926	0.78794	-0.04495	1
16	1	3	0.03926	0.78794	-0.04495	0
16	1	3	0.03926	0.78794	-0.04495	1
16	1	3	0.03926	0.78794	-0.04495	1
16	1	3	0.03926	0.78794	-0.04495	1
16	1	3	0.03926	0.78794	-0.04495	1
16	1	3	0.03926	0.78794	-0.04495	1
16	1	3	0.03926	0.78794	-0.04495	1
16	1	3	0.03926	0.78794	-0.04495	1
16	1	3	0.03926	0.78794	-0.04495	1
16	1	3	0.03926	0.78794	-0.04495	1
16	1	3	0.03926	0.78794	-0.04495	1
16	1	3	0.03926	0.78794	-0.04495	1
17	2	2	0.56093	0.98614	0.41031	0
17	2	2	0.56093	0.98614	0.41031	1
17	2	2	0.56093	0.98614	0.41031	1
17	2	2	0.56093	0.98614	0.41031	1
17	2	2	0.56093	0.98614	0.41031	1
17	2	2	0.56093	0.98614	0.41031	1
17	2	2	0.56093	0.98614	0.41031	1
17	2	2	0.56093	0.98614	0.41031	1
17	2	2	0.56093	0.98614	0.41031	1
17	2	2	0.56093	0.98614	0.41031	1
17	2	2	0.56093	0.98614	0.41031	1
17	2	2	0.56093	0.98614	0.41031	1
18	1	8	0.93715	-0.51372	0.85304	0
18	1	8	0.93715	-0.51372	0.85304	1
18	1	8	0.93715	-0.51372	0.85304	1
18	1	8	0.93715	-0.51372	0.85304	1
18	1	8	0.93715	-0.51372	0.85304	1
18	1	8	0.93715	-0.51372	0.85304	1
18	1	8	0.93715	-0.51372	0.85304	1
18	1	8	0.93715	-0.51372	0.85304	1
18	1	8	0.93715	-0.51372	0.85304	1
18	1	8	0.93715	-0.51372	0.85304	1
18	1	8	0.93715	-0.51372	0.85304	1
18	1	8	0.93715	-0.51372	0.85304	1

## Sheet: pretest trials
Supplementary Data Table S3. - Raw data from the pretest trials: F1, F2 nad F3 factor scores, condition, order, trial number and response (1 correct, 0 incorrect)
id	gender	age	F1	F2	F3	condition	order	trial number	response
1	2	7	-0.70749	-1.31495	0.4868	1	1	1	1
1	2	7	-0.70749	-1.31495	0.4868	1	1	2	1
1	2	7	-0.70749	-1.31495	0.4868	1	1	3	1
1	2	7	-0.70749	-1.31495	0.4868	1	1	4	1
1	2	7	-0.70749	-1.31495	0.4868	2	3	1	1
1	2	7	-0.70749	-1.31495	0.4868	2	3	2	1
1	2	7	-0.70749	-1.31495	0.4868	2	3	3	1
1	2	7	-0.70749	-1.31495	0.4868	2	3	4	1
1	2	7	-0.70749	-1.31495	0.4868	3	2	1	1
1	2	7	-0.70749	-1.31495	0.4868	3	2	2	1
1	2	7	-0.70749	-1.31495	0.4868	3	2	3	1
1	2	7	-0.70749	-1.31495	0.4868	3	2	4	1
2	1	5	-1.76906	-0.94058	-1.70889	1	3	1	1
2	1	5	-1.76906	-0.94058	-1.70889	1	3	2	1
2	1	5	-1.76906	-0.94058	-1.70889	1	3	3	1
2	1	5	-1.76906	-0.94058	-1.70889	1	3	4	1
2	1	5	-1.76906	-0.94058	-1.70889	2	1	1	1
2	1	5	-1.76906	-0.94058	-1.70889	2	1	2	1
2	1	5	-1.76906	-0.94058	-1.70889	2	1	3	1
2	1	5	-1.76906	-0.94058	-1.70889	2	1	4	1
2	1	5	-1.76906	-0.94058	-1.70889	3	2	1	1
2	1	5	-1.76906	-0.94058	-1.70889	3	2	2	1
2	1	5	-1.76906	-0.94058	-1.70889	3	2	3	1
2	1	5	-1.76906	-0.94058	-1.70889	3	2	4	1
3	2	5	-0.94316	0.34724	-0.22571	1	2	1	1
3	2	5	-0.94316	0.34724	-0.22571	1	2	2	1
3	2	5	-0.94316	0.34724	-0.22571	1	2	3	1
3	2	5	-0.94316	0.34724	-0.22571	1	2	4	0
3	2	5	-0.94316	0.34724	-0.22571	2	3	1	1
3	2	5	-0.94316	0.34724	-0.22571	2	3	2	1
3	2	5	-0.94316	0.34724	-0.22571	2	3	3	1
3	2	5	-0.94316	0.34724	-0.22571	2	3	4	1
3	2	5	-0.94316	0.34724	-0.22571	3	1	1	1
3	2	5	-0.94316	0.34724	-0.22571	3	1	2	1
3	2	5	-0.94316	0.34724	-0.22571	3	1	3	1
3	2	5	-0.94316	0.34724	-0.22571	3	1	4	1
4	2	5	-1.56151	0.02494	-0.13768	1	2	1	1
4	2	5	-1.56151	0.02494	-0.13768	1	2	2	1
4	2	5	-1.56151	0.02494	-0.13768	1	2	3	0
4	2	5	-1.56151	0.02494	-0.13768	1	2	4	1
4	2	5	-1.56151	0.02494	-0.13768	2	1	1	1
4	2	5	-1.56151	0.02494	-0.13768	2	1	2	0
4	2	5	-1.56151	0.02494	-0.13768	2	1	3	1
4	2	5	-1.56151	0.02494	-0.13768	2	1	4	1
4	2	5	-1.56151	0.02494	-0.13768	3	3	1	1
4	2	5	-1.56151	0.02494	-0.13768	3	3	2	0
4	2	5	-1.56151	0.02494	-0.13768	3	3	3	1
4	2	5	-1.56151	0.02494	-0.13768	3	3	4	1
5	1	5	-0.80629	-0.56969	-0.59406	1	3	1	1
5	1	5	-0.80629	-0.56969	-0.59406	1	3	2	1
5	1	5	-0.80629	-0.56969	-0.59406	1	3	3	1
5	1	5	-0.80629	-0.56969	-0.59406	1	3	4	1
5	1	5	-0.80629	-0.56969	-0.59406	2	2	1	1
5	1	5	-0.80629	-0.56969	-0.59406	2	2	2	1
5	1	5	-0.80629	-0.56969	-0.59406	2	2	3	1
5	1	5	-0.80629	-0.56969	-0.59406	2	2	4	1
5	1	5	-0.80629	-0.56969	-0.59406	3	1	1	1
5	1	5	-0.80629	-0.56969	-0.59406	3	1	2	1
5	1	5	-0.80629	-0.56969	-0.59406	3	1	3	1
5	1	5	-0.80629	-0.56969	-0.59406	3	1	4	1
6	2	6	-1.44843	-0.79275	-0.39209	1	1	1	1
6	2	6	-1.44843	-0.79275	-0.39209	1	1	2	0
6	2	6	-1.44843	-0.79275	-0.39209	1	1	3	1
6	2	6	-1.44843	-0.79275	-0.39209	1	1	4	1
6	2	6	-1.44843	-0.79275	-0.39209	2	2	1	1
6	2	6	-1.44843	-0.79275	-0.39209	2	2	2	1
6	2	6	-1.44843	-0.79275	-0.39209	2	2	3	1
6	2	6	-1.44843	-0.79275	-0.39209	2	2	4	1
6	2	6	-1.44843	-0.79275	-0.39209	3	3	1	1
6	2	6	-1.44843	-0.79275	-0.39209	3	3	2	1
6	2	6	-1.44843	-0.79275	-0.39209	3	3	3	1
6	2	6	-1.44843	-0.79275	-0.39209	3	3	4	1
7	1	4	0.10136	-0.15134	0.88453	1	2	1	1
7	1	4	0.10136	-0.15134	0.88453	1	2	2	1
7	1	4	0.10136	-0.15134	0.88453	1	2	3	1
7	1	4	0.10136	-0.15134	0.88453	1	2	4	0
7	1	4	0.10136	-0.15134	0.88453	2	1	1	1
7	1	4	0.10136	-0.15134	0.88453	2	1	2	1
7	1	4	0.10136	-0.15134	0.88453	2	1	3	1
7	1	4	0.10136	-0.15134	0.88453	2	1	4	1
7	1	4	0.10136	-0.15134	0.88453	3	3	1	1
7	1	4	0.10136	-0.15134	0.88453	3	3	2	1
7	1	4	0.10136	-0.15134	0.88453	3	3	3	1
7	1	4	0.10136	-0.15134	0.88453	3	3	4	1
8	1	12	-1.51046	0.14875	-1.66929	1	1	1	1
8	1	12	-1.51046	0.14875	-1.66929	1	1	2	1
8	1	12	-1.51046	0.14875	-1.66929	1	1	3	1
8	1	12	-1.51046	0.14875	-1.66929	1	1	4	1
8	1	12	-1.51046	0.14875	-1.66929	2	3	1	1
8	1	12	-1.51046	0.14875	-1.66929	2	3	2	1
8	1	12	-1.51046	0.14875	-1.66929	2	3	3	1
8	1	12	-1.51046	0.14875	-1.66929	2	3	4	1
8	1	12	-1.51046	0.14875	-1.66929	3	2	1	1
8	1	12	-1.51046	0.14875	-1.66929	3	2	2	1
8	1	12	-1.51046	0.14875	-1.66929	3	2	3	1
8	1	12	-1.51046	0.14875	-1.66929	3	2	4	1
9	1	8	-1.78546	0.77103	-2.0265	1	3	1	1
9	1	8	-1.78546	0.77103	-2.0265	1	3	2	1
9	1	8	-1.78546	0.77103	-2.0265	1	3	3	1
9	1	8	-1.78546	0.77103	-2.0265	1	3	4	1
9	1	8	-1.78546	0.77103	-2.0265	2	2	1	1
9	1	8	-1.78546	0.77103	-2.0265	2	2	2	1
9	1	8	-1.78546	0.77103	-2.0265	2	2	3	0
9	1	8	-1.78546	0.77103	-2.0265	2	2	4	1
9	1	8	-1.78546	0.77103	-2.0265	3	1	1	1
9	1	8	-1.78546	0.77103	-2.0265	3	1	2	1
9	1	8	-1.78546	0.77103	-2.0265	3	1	3	1
9	1	8	-1.78546	0.77103	-2.0265	3	1	4	1
10	1	5	0.78365	1.18545	0.72849	1	1	1	1
10	1	5	0.78365	1.18545	0.72849	1	1	2	1
10	1	5	0.78365	1.18545	0.72849	1	1	3	1
10	1	5	0.78365	1.18545	0.72849	1	1	4	1
10	1	5	0.78365	1.18545	0.72849	2	2	1	1
10	1	5	0.78365	1.18545	0.72849	2	2	2	1
10	1	5	0.78365	1.18545	0.72849	2	2	3	1
10	1	5	0.78365	1.18545	0.72849	2	2	4	1
10	1	5	0.78365	1.18545	0.72849	3	3	1	1
10	1	5	0.78365	1.18545	0.72849	3	3	2	1
10	1	5	0.78365	1.18545	0.72849	3	3	3	1
10	1	5	0.78365	1.18545	0.72849	3	3	4	1
11	2	12	0.61268	-0.30629	0.76077	1	3	1	1
11	2	12	0.61268	-0.30629	0.76077	1	3	2	1
11	2	12	0.61268	-0.30629	0.76077	1	3	3	1
11	2	12	0.61268	-0.30629	0.76077	1	3	4	1
11	2	12	0.61268	-0.30629	0.76077	2	2	1	1
11	2	12	0.61268	-0.30629	0.76077	2	2	2	0
11	2	12	0.61268	-0.30629	0.76077	2	2	3	1
11	2	12	0.61268	-0.30629	0.76077	2	2	4	1
11	2	12	0.61268	-0.30629	0.76077	3	1	1	1
11	2	12	0.61268	-0.30629	0.76077	3	1	2	1
11	2	12	0.61268	-0.30629	0.76077	3	1	3	1
11	2	12	0.61268	-0.30629	0.76077	3	1	4	1
12	1	7	0.52154	0.97846	0.83856	1	3	1	1
12	1	7	0.52154	0.97846	0.83856	1	3	2	1
12	1	7	0.52154	0.97846	0.83856	1	3	3	1
12	1	7	0.52154	0.97846	0.83856	1	3	4	0
12	1	7	0.52154	0.97846	0.83856	2	1	1	1
12	1	7	0.52154	0.97846	0.83856	2	1	2	1
12	1	7	0.52154	0.97846	0.83856	2	1	3	0
12	1	7	0.52154	0.97846	0.83856	2	1	4	1
12	1	7	0.52154	0.97846	0.83856	3	2	1	1
12	1	7	0.52154	0.97846	0.83856	3	2	2	1
12	1	7	0.52154	0.97846	0.83856	3	2	3	1
12	1	7	0.52154	0.97846	0.83856	3	2	4	1
13	1	7	0.51569	0.97846	1.03934	1	2	1	1
13	1	7	0.51569	0.97846	1.03934	1	2	2	1
13	1	7	0.51569	0.97846	1.03934	1	2	3	1
13	1	7	0.51569	0.97846	1.03934	1	2	4	1
13	1	7	0.51569	0.97846	1.03934	2	3	1	1
13	1	7	0.51569	0.97846	1.03934	2	3	2	1
13	1	7	0.51569	0.97846	1.03934	2	3	3	1
13	1	7	0.51569	0.97846	1.03934	2	3	4	1
13	1	7	0.51569	0.97846	1.03934	3	1	1	1
13	1	7	0.51569	0.97846	1.03934	3	1	2	1
13	1	7	0.51569	0.97846	1.03934	3	1	3	1
13	1	7	0.51569	0.97846	1.03934	3	1	4	1
14	2	7	0.77417	-0.51371	0.74766	1	1	1	1
14	2	7	0.77417	-0.51371	0.74766	1	1	2	1
14	2	7	0.77417	-0.51371	0.74766	1	1	3	1
14	2	7	0.77417	-0.51371	0.74766	1	1	4	1
14	2	7	0.77417	-0.51371	0.74766	2	2	1	1
14	2	7	0.77417	-0.51371	0.74766	2	2	2	1
14	2	7	0.77417	-0.51371	0.74766	2	2	3	1
14	2	7	0.77417	-0.51371	0.74766	2	2	4	1
14	2	7	0.77417	-0.51371	0.74766	3	3	1	1
14	2	7	0.77417	-0.51371	0.74766	3	3	2	1
14	2	7	0.77417	-0.51371	0.74766	3	3	3	1
14	2	7	0.77417	-0.51371	0.74766	3	3	4	1
15	2	2	-0.42	0.79	-0.46	1	2	1	1
15	2	2	-0.42	0.79	-0.46	1	2	2	1
15	2	2	-0.42	0.79	-0.46	1	2	3	0
15	2	2	-0.42	0.79	-0.46	1	2	4	1
15	2	2	-0.42	0.79	-0.46	2	1	1	1
15	2	2	-0.42	0.79	-0.46	2	1	2	1
15	2	2	-0.42	0.79	-0.46	2	1	3	1
15	2	2	-0.42	0.79	-0.46	2	1	4	1
15	2	2	-0.42	0.79	-0.46	3	3	1	0
15	2	2	-0.42	0.79	-0.46	3	3	2	1
15	2	2	-0.42	0.79	-0.46	3	3	3	1
15	2	2	-0.42	0.79	-0.46	3	3	4	1
16	1	3	0.03926	0.78794	-0.04495	1	1	1	1
16	1	3	0.03926	0.78794	-0.04495	1	1	2	1
16	1	3	0.03926	0.78794	-0.04495	1	1	3	1
16	1	3	0.03926	0.78794	-0.04495	1	1	4	1
16	1	3	0.03926	0.78794	-0.04495	2	3	1	1
16	1	3	0.03926	0.78794	-0.04495	2	3	2	1
16	1	3	0.03926	0.78794	-0.04495	2	3	3	1
16	1	3	0.03926	0.78794	-0.04495	2	3	4	1
16	1	3	0.03926	0.78794	-0.04495	3	2	1	1
16	1	3	0.03926	0.78794	-0.04495	3	2	2	1
16	1	3	0.03926	0.78794	-0.04495	3	2	3	1
16	1	3	0.03926	0.78794	-0.04495	3	2	4	1
17	2	2	0.56093	0.98614	0.41031	1	3	1	1
17	2	2	0.56093	0.98614	0.41031	1	3	2	1
17	2	2	0.56093	0.98614	0.41031	1	3	3	1
17	2	2	0.56093	0.98614	0.41031	1	3	4	1
17	2	2	0.56093	0.98614	0.41031	2	1	1	1
17	2	2	0.56093	0.98614	0.41031	2	1	2	1
17	2	2	0.56093	0.98614	0.41031	2	1	3	1
17	2	2	0.56093	0.98614	0.41031	2	1	4	1
17	2	2	0.56093	0.98614	0.41031	3	2	1	1
17	2	2	0.56093	0.98614	0.41031	3	2	2	1
17	2	2	0.56093	0.98614	0.41031	3	2	3	1
17	2	2	0.56093	0.98614	0.41031	3	2	4	1
18	1	8	0.93715	-0.51372	0.85304	1	2	1	1
18	1	8	0.93715	-0.51372	0.85304	1	2	2	1
18	1	8	0.93715	-0.51372	0.85304	1	2	3	1
18	1	8	0.93715	-0.51372	0.85304	1	2	4	1
18	1	8	0.93715	-0.51372	0.85304	2	3	1	1
18	1	8	0.93715	-0.51372	0.85304	2	3	2	1
18	1	8	0.93715	-0.51372	0.85304	2	3	3	1
18	1	8	0.93715	-0.51372	0.85304	2	3	4	1
18	1	8	0.93715	-0.51372	0.85304	3	1	1	1
18	1	8	0.93715	-0.51372	0.85304	3	1	2	0
18	1	8	0.93715	-0.51372	0.85304	3	1	3	1
18	1	8	0.93715	-0.51372	0.85304	3	1	4	1

## Sheet: test phase
Supplementary Data Table S4. - Raw data from the test phase: F1, F2 nad F3 factor scores, condition, order, trial number and response (1 correct, 0 incorrect)
id	F1	F2	F3	condition	order	trial number	response
1	-0.70749	-1.31495	0.4868	1	1	1	0
1	-0.70749	-1.31495	0.4868	2	3	1	1
1	-0.70749	-1.31495	0.4868	3	2	1	1
1	-0.70749	-1.31495	0.4868	1	1	1	1
1	-0.70749	-1.31495	0.4868	2	3	1	1
1	-0.70749	-1.31495	0.4868	3	2	1	0
1	-0.70749	-1.31495	0.4868	1	1	2	1
1	-0.70749	-1.31495	0.4868	2	3	2	1
1	-0.70749	-1.31495	0.4868	3	2	2	0
1	-0.70749	-1.31495	0.4868	1	1	2	0
1	-0.70749	-1.31495	0.4868	2	3	2	1
1	-0.70749	-1.31495	0.4868	3	2	2	1
1	-0.70749	-1.31495	0.4868	1	1	3	1
1	-0.70749	-1.31495	0.4868	2	3	3	1
1	-0.70749	-1.31495	0.4868	3	2	3	1
1	-0.70749	-1.31495	0.4868	1	1	3	0
1	-0.70749	-1.31495	0.4868	2	3	3	1
1	-0.70749	-1.31495	0.4868	3	2	3	1
1	-0.70749	-1.31495	0.4868	1	1	4	1
1	-0.70749	-1.31495	0.4868	2	3	4	1
1	-0.70749	-1.31495	0.4868	3	2	4	0
1	-0.70749	-1.31495	0.4868	1	1	4	1
1	-0.70749	-1.31495	0.4868	2	3	4	1
1	-0.70749	-1.31495	0.4868	3	2	4	0
1	-0.70749	-1.31495	0.4868	1	1	5	0
1	-0.70749	-1.31495	0.4868	2	3	5	1
1	-0.70749	-1.31495	0.4868	3	2	5	0
1	-0.70749	-1.31495	0.4868	1	1	6	0
1	-0.70749	-1.31495	0.4868	2	3	6	1
1	-0.70749	-1.31495	0.4868	3	2	6	1
1	-0.70749	-1.31495	0.4868	1	1	7	1
1	-0.70749	-1.31495	0.4868	2	3	7	1
1	-0.70749	-1.31495	0.4868	3	2	7	0
1	-0.70749	-1.31495	0.4868	1	1	8	0
1	-0.70749	-1.31495	0.4868	2	3	8	1
1	-0.70749	-1.31495	0.4868	3	2	8	1
2	-1.76906	-0.94058	-1.70889	1	3	1	1
2	-1.76906	-0.94058	-1.70889	2	1	1	1
2	-1.76906	-0.94058	-1.70889	3	2	1	1
2	-1.76906	-0.94058	-1.70889	1	3	1	0
2	-1.76906	-0.94058	-1.70889	2	1	1	1
2	-1.76906	-0.94058	-1.70889	3	2	1	1
2	-1.76906	-0.94058	-1.70889	1	3	2	1
2	-1.76906	-0.94058	-1.70889	2	1	2	0
2	-1.76906	-0.94058	-1.70889	3	2	2	1
2	-1.76906	-0.94058	-1.70889	1	3	2	1
2	-1.76906	-0.94058	-1.70889	2	1	2	1
2	-1.76906	-0.94058	-1.70889	3	2	2	1
2	-1.76906	-0.94058	-1.70889	1	3	3	1
2	-1.76906	-0.94058	-1.70889	2	1	3	1
2	-1.76906	-0.94058	-1.70889	3	2	3	1
2	-1.76906	-0.94058	-1.70889	1	3	3	1
2	-1.76906	-0.94058	-1.70889	2	1	3	1
2	-1.76906	-0.94058	-1.70889	3	2	3	1
2	-1.76906	-0.94058	-1.70889	1	3	4	0
2	-1.76906	-0.94058	-1.70889	2	1	4	1
2	-1.76906	-0.94058	-1.70889	3	2	4	1
2	-1.76906	-0.94058	-1.70889	1	3	4	0
2	-1.76906	-0.94058	-1.70889	2	1	4	1
2	-1.76906	-0.94058	-1.70889	3	2	4	0
2	-1.76906	-0.94058	-1.70889	1	3	5	1
2	-1.76906	-0.94058	-1.70889	2	1	5	1
2	-1.76906	-0.94058	-1.70889	3	2	5	0
2	-1.76906	-0.94058	-1.70889	1	3	6	1
2	-1.76906	-0.94058	-1.70889	2	1	6	1
2	-1.76906	-0.94058	-1.70889	3	2	6	1
2	-1.76906	-0.94058	-1.70889	1	3	7	1
2	-1.76906	-0.94058	-1.70889	2	1	7	1
2	-1.76906	-0.94058	-1.70889	3	2	7	1
2	-1.76906	-0.94058	-1.70889	1	3	8	0
2	-1.76906	-0.94058	-1.70889	2	1	8	1
2	-1.76906	-0.94058	-1.70889	3	2	8	1
3	-0.94316	0.34724	-0.22571	1	2	1	1
3	-0.94316	0.34724	-0.22571	2	3	1	1
3	-0.94316	0.34724	-0.22571	3	1	1	1
3	-0.94316	0.34724	-0.22571	1	2	1	0
3	-0.94316	0.34724	-0.22571	2	3	1	0
3	-0.94316	0.34724	-0.22571	3	1	1	0
3	-0.94316	0.34724	-0.22571	1	2	2	1
3	-0.94316	0.34724	-0.22571	2	3	2	1
3	-0.94316	0.34724	-0.22571	3	1	2	1
3	-0.94316	0.34724	-0.22571	1	2	2	1
3	-0.94316	0.34724	-0.22571	2	3	2	1
3	-0.94316	0.34724	-0.22571	3	1	2	0
3	-0.94316	0.34724	-0.22571	1	2	3	1
3	-0.94316	0.34724	-0.22571	2	3	3	1
3	-0.94316	0.34724	-0.22571	3	1	3	0
3	-0.94316	0.34724	-0.22571	1	2	3	0
3	-0.94316	0.34724	-0.22571	2	3	3	1
3	-0.94316	0.34724	-0.22571	3	1	3	1
3	-0.94316	0.34724	-0.22571	1	2	4	0
3	-0.94316	0.34724	-0.22571	2	3	4	0
3	-0.94316	0.34724	-0.22571	3	1	4	1
3	-0.94316	0.34724	-0.22571	1	2	4	1
3	-0.94316	0.34724	-0.22571	2	3	4	1
3	-0.94316	0.34724	-0.22571	3	1	4	0
3	-0.94316	0.34724	-0.22571	1	2	5	1
3	-0.94316	0.34724	-0.22571	2	3	5	1
3	-0.94316	0.34724	-0.22571	3	1	5	0
3	-0.94316	0.34724	-0.22571	1	2	6	0
3	-0.94316	0.34724	-0.22571	2	3	6	0
3	-0.94316	0.34724	-0.22571	3	1	6	1
3	-0.94316	0.34724	-0.22571	1	2	7	0
3	-0.94316	0.34724	-0.22571	2	3	7	1
3	-0.94316	0.34724	-0.22571	3	1	7	0
3	-0.94316	0.34724	-0.22571	1	2	8	1
3	-0.94316	0.34724	-0.22571	2	3	8	1
3	-0.94316	0.34724	-0.22571	3	1	8	0
4	-1.56151	0.02494	-0.13768	1	2	1	0
4	-1.56151	0.02494	-0.13768	2	1	1	1
4	-1.56151	0.02494	-0.13768	3	3	1	0
4	-1.56151	0.02494	-0.13768	1	2	1	0
4	-1.56151	0.02494	-0.13768	2	1	1	1
4	-1.56151	0.02494	-0.13768	3	3	1	1
4	-1.56151	0.02494	-0.13768	1	2	2	1
4	-1.56151	0.02494	-0.13768	2	1	2	0
4	-1.56151	0.02494	-0.13768	3	3	2	0
4	-1.56151	0.02494	-0.13768	1	2	2	1
4	-1.56151	0.02494	-0.13768	2	1	2	1
4	-1.56151	0.02494	-0.13768	3	3	2	0
4	-1.56151	0.02494	-0.13768	1	2	3	1
4	-1.56151	0.02494	-0.13768	2	1	3	1
4	-1.56151	0.02494	-0.13768	3	3	3	1
4	-1.56151	0.02494	-0.13768	1	2	3	1
4	-1.56151	0.02494	-0.13768	2	1	3	0
4	-1.56151	0.02494	-0.13768	3	3	3	0
4	-1.56151	0.02494	-0.13768	1	2	4	0
4	-1.56151	0.02494	-0.13768	2	1	4	0
4	-1.56151	0.02494	-0.13768	3	3	4	1
4	-1.56151	0.02494	-0.13768	1	2	4	0
4	-1.56151	0.02494	-0.13768	2	1	4	1
4	-1.56151	0.02494	-0.13768	3	3	4	1
4	-1.56151	0.02494	-0.13768	1	2	5	0
4	-1.56151	0.02494	-0.13768	2	1	5	0
4	-1.56151	0.02494	-0.13768	3	3	5	1
4	-1.56151	0.02494	-0.13768	1	2	6	1
4	-1.56151	0.02494	-0.13768	2	1	6	1
4	-1.56151	0.02494	-0.13768	3	3	6	1
4	-1.56151	0.02494	-0.13768	1	2	7	1
4	-1.56151	0.02494	-0.13768	2	1	7	1
4	-1.56151	0.02494	-0.13768	3	3	7	0
4	-1.56151	0.02494	-0.13768	1	2	8	1
4	-1.56151	0.02494	-0.13768	2	1	8	0
4	-1.56151	0.02494	-0.13768	3	3	8	1
5	-0.80629	-0.56969	-0.59406	1	3	1	1
5	-0.80629	-0.56969	-0.59406	2	2	1	1
5	-0.80629	-0.56969	-0.59406	3	1	1	1
5	-0.80629	-0.56969	-0.59406	1	3	1	1
5	-0.80629	-0.56969	-0.59406	2	2	1	0
5	-0.80629	-0.56969	-0.59406	3	1	1	1
5	-0.80629	-0.56969	-0.59406	1	3	2	1
5	-0.80629	-0.56969	-0.59406	2	2	2	1
5	-0.80629	-0.56969	-0.59406	3	1	2	1
5	-0.80629	-0.56969	-0.59406	1	3	2	1
5	-0.80629	-0.56969	-0.59406	2	2	2	0
5	-0.80629	-0.56969	-0.59406	3	1	2	1
5	-0.80629	-0.56969	-0.59406	1	3	3	1
5	-0.80629	-0.56969	-0.59406	2	2	3	1
5	-0.80629	-0.56969	-0.59406	3	1	3	1
5	-0.80629	-0.56969	-0.59406	1	3	3	0
5	-0.80629	-0.56969	-0.59406	2	2	3	1
5	-0.80629	-0.56969	-0.59406	3	1	3	0
5	-0.80629	-0.56969	-0.59406	1	3	4	0
5	-0.80629	-0.56969	-0.59406	2	2	4	0
5	-0.80629	-0.56969	-0.59406	3	1	4	1
5	-0.80629	-0.56969	-0.59406	1	3	4	1
5	-0.80629	-0.56969	-0.59406	2	2	4	1
5	-0.80629	-0.56969	-0.59406	3	1	4	1
5	-0.80629	-0.56969	-0.59406	1	3	5	1
5	-0.80629	-0.56969	-0.59406	2	2	5	1
5	-0.80629	-0.56969	-0.59406	3	1	5	0
5	-0.80629	-0.56969	-0.59406	1	3	6	0
5	-0.80629	-0.56969	-0.59406	2	2	6	0
5	-0.80629	-0.56969	-0.59406	3	1	6	0
5	-0.80629	-0.56969	-0.59406	1	3	7	1
5	-0.80629	-0.56969	-0.59406	2	2	7	0
5	-0.80629	-0.56969	-0.59406	3	1	7	1
5	-0.80629	-0.56969	-0.59406	1	3	8	1
5	-0.80629	-0.56969	-0.59406	2	2	8	1
5	-0.80629	-0.56969	-0.59406	3	1	8	1
6	-1.44843	-0.79275	-0.39209	1	1	1	0
6	-1.44843	-0.79275	-0.39209	2	2	1	1
6	-1.44843	-0.79275	-0.39209	3	3	1	1
6	-1.44843	-0.79275	-0.39209	1	1	1	1
6	-1.44843	-0.79275	-0.39209	2	2	1	1
6	-1.44843	-0.79275	-0.39209	3	3	1	1
6	-1.44843	-0.79275	-0.39209	1	1	2	1
6	-1.44843	-0.79275	-0.39209	2	2	2	0
6	-1.44843	-0.79275	-0.39209	3	3	2	0
6	-1.44843	-0.79275	-0.39209	1	1	2	1
6	-1.44843	-0.79275	-0.39209	2	2	2	1
6	-1.44843	-0.79275	-0.39209	3	3	2	0
6	-1.44843	-0.79275	-0.39209	1	1	3	0
6	-1.44843	-0.79275	-0.39209	2	2	3	1
6	-1.44843	-0.79275	-0.39209	3	3	3	1
6	-1.44843	-0.79275	-0.39209	1	1	3	1
6	-1.44843	-0.79275	-0.39209	2	2	3	1
6	-1.44843	-0.79275	-0.39209	3	3	3	1
6	-1.44843	-0.79275	-0.39209	1	1	4	0
6	-1.44843	-0.79275	-0.39209	2	2	4	1
6	-1.44843	-0.79275	-0.39209	3	3	4	1
6	-1.44843	-0.79275	-0.39209	1	1	4	0
6	-1.44843	-0.79275	-0.39209	2	2	4	1
6	-1.44843	-0.79275	-0.39209	3	3	4	1
6	-1.44843	-0.79275	-0.39209	1	1	5	1
6	-1.44843	-0.79275	-0.39209	2	2	5	0
6	-1.44843	-0.79275	-0.39209	3	3	5	0
6	-1.44843	-0.79275	-0.39209	1	1	6	1
6	-1.44843	-0.79275	-0.39209	2	2	6	1
6	-1.44843	-0.79275	-0.39209	3	3	6	1
6	-1.44843	-0.79275	-0.39209	1	1	7	1
6	-1.44843	-0.79275	-0.39209	2	2	7	1
6	-1.44843	-0.79275	-0.39209	3	3	7	1
6	-1.44843	-0.79275	-0.39209	1	1	8	1
6	-1.44843	-0.79275	-0.39209	2	2	8	0
6	-1.44843	-0.79275	-0.39209	3	3	8	0
7	0.10136	-0.15134	0.88453	1	2	1	1
7	0.10136	-0.15134	0.88453	2	1	1	1
7	0.10136	-0.15134	0.88453	3	3	1	0
7	0.10136	-0.15134	0.88453	1	2	1	0
7	0.10136	-0.15134	0.88453	2	1	1	0
7	0.10136	-0.15134	0.88453	3	3	1	1
7	0.10136	-0.15134	0.88453	1	2	2	0
7	0.10136	-0.15134	0.88453	2	1	2	1
7	0.10136	-0.15134	0.88453	3	3	2	1
7	0.10136	-0.15134	0.88453	1	2	2	1
7	0.10136	-0.15134	0.88453	2	1	2	0
7	0.10136	-0.15134	0.88453	3	3	2	1
7	0.10136	-0.15134	0.88453	1	2	3	1
7	0.10136	-0.15134	0.88453	2	1	3	1
7	0.10136	-0.15134	0.88453	3	3	3	1
7	0.10136	-0.15134	0.88453	1	2	3	1
7	0.10136	-0.15134	0.88453	2	1	3	1
7	0.10136	-0.15134	0.88453	3	3	3	1
7	0.10136	-0.15134	0.88453	1	2	4	1
7	0.10136	-0.15134	0.88453	2	1	4	1
7	0.10136	-0.15134	0.88453	3	3	4	1
7	0.10136	-0.15134	0.88453	1	2	4	1
7	0.10136	-0.15134	0.88453	2	1	4	1
7	0.10136	-0.15134	0.88453	3	3	4	1
7	0.10136	-0.15134	0.88453	1	2	5	1
7	0.10136	-0.15134	0.88453	2	1	5	1
7	0.10136	-0.15134	0.88453	3	3	5	0
7	0.10136	-0.15134	0.88453	1	2	6	1
7	0.10136	-0.15134	0.88453	2	1	6	1
7	0.10136	-0.15134	0.88453	3	3	6	0
7	0.10136	-0.15134	0.88453	1	2	7	0
7	0.10136	-0.15134	0.88453	2	1	7	1
7	0.10136	-0.15134	0.88453	3	3	7	0
7	0.10136	-0.15134	0.88453	1	2	8	1
7	0.10136	-0.15134	0.88453	2	1	8	1
7	0.10136	-0.15134	0.88453	3	3	8	1
8	-1.51046	0.14875	-1.66929	1	1	1	1
8	-1.51046	0.14875	-1.66929	2	3	1	1
8	-1.51046	0.14875	-1.66929	3	2	1	1
8	-1.51046	0.14875	-1.66929	1	1	1	0
8	-1.51046	0.14875	-1.66929	2	3	1	1
8	-1.51046	0.14875	-1.66929	3	2	1	1
8	-1.51046	0.14875	-1.66929	1	1	2	0
8	-1.51046	0.14875	-1.66929	2	3	2	1
8	-1.51046	0.14875	-1.66929	3	2	2	0
8	-1.51046	0.14875	-1.66929	1	1	2	0
8	-1.51046	0.14875	-1.66929	2	3	2	1
8	-1.51046	0.14875	-1.66929	3	2	2	1
8	-1.51046	0.14875	-1.66929	1	1	3	0
8	-1.51046	0.14875	-1.66929	2	3	3	1
8	-1.51046	0.14875	-1.66929	3	2	3	1
8	-1.51046	0.14875	-1.66929	1	1	3	1
8	-1.51046	0.14875	-1.66929	2	3	3	1
8	-1.51046	0.14875	-1.66929	3	2	3	0
8	-1.51046	0.14875	-1.66929	1	1	4	0
8	-1.51046	0.14875	-1.66929	2	3	4	0
8	-1.51046	0.14875	-1.66929	3	2	4	1
8	-1.51046	0.14875	-1.66929	1	1	4	0
8	-1.51046	0.14875	-1.66929	2	3	4	0
8	-1.51046	0.14875	-1.66929	3	2	4	1
8	-1.51046	0.14875	-1.66929	1	1	5	0
8	-1.51046	0.14875	-1.66929	2	3	5	1
8	-1.51046	0.14875	-1.66929	3	2	5	0
8	-1.51046	0.14875	-1.66929	1	1	6	0
8	-1.51046	0.14875	-1.66929	2	3	6	0
8	-1.51046	0.14875	-1.66929	3	2	6	0
8	-1.51046	0.14875	-1.66929	1	1	7	1
8	-1.51046	0.14875	-1.66929	2	3	7	1
8	-1.51046	0.14875	-1.66929	3	2	7	1
8	-1.51046	0.14875	-1.66929	1	1	8	1
8	-1.51046	0.14875	-1.66929	2	3	8	0
8	-1.51046	0.14875	-1.66929	3	2	8	1
9	-1.78546	0.77103	-2.0265	1	3	1	1
9	-1.78546	0.77103	-2.0265	2	2	1	0
9	-1.78546	0.77103	-2.0265	3	1	1	1
9	-1.78546	0.77103	-2.0265	1	3	1	0
9	-1.78546	0.77103	-2.0265	2	2	1	1
9	-1.78546	0.77103	-2.0265	3	1	1	1
9	-1.78546	0.77103	-2.0265	1	3	2	1
9	-1.78546	0.77103	-2.0265	2	2	2	1
9	-1.78546	0.77103	-2.0265	3	1	2	0
9	-1.78546	0.77103	-2.0265	1	3	2	1
9	-1.78546	0.77103	-2.0265	2	2	2	0
9	-1.78546	0.77103	-2.0265	3	1	2	0
9	-1.78546	0.77103	-2.0265	1	3	3	1
9	-1.78546	0.77103	-2.0265	2	2	3	1
9	-1.78546	0.77103	-2.0265	3	1	3	1
9	-1.78546	0.77103	-2.0265	1	3	3	1
9	-1.78546	0.77103	-2.0265	2	2	3	0
9	-1.78546	0.77103	-2.0265	3	1	3	1
9	-1.78546	0.77103	-2.0265	1	3	4	1
9	-1.78546	0.77103	-2.0265	2	2	4	1
9	-1.78546	0.77103	-2.0265	3	1	4	1
9	-1.78546	0.77103	-2.0265	1	3	4	1
9	-1.78546	0.77103	-2.0265	2	2	4	1
9	-1.78546	0.77103	-2.0265	3	1	4	1
9	-1.78546	0.77103	-2.0265	1	3	5	1
9	-1.78546	0.77103	-2.0265	2	2	5	1
9	-1.78546	0.77103	-2.0265	3	1	5	0
9	-1.78546	0.77103	-2.0265	1	3	6	1
9	-1.78546	0.77103	-2.0265	2	2	6	1
9	-1.78546	0.77103	-2.0265	3	1	6	0
9	-1.78546	0.77103	-2.0265	1	3	7	1
9	-1.78546	0.77103	-2.0265	2	2	7	1
9	-1.78546	0.77103	-2.0265	3	1	7	1
9	-1.78546	0.77103	-2.0265	1	3	8	1
9	-1.78546	0.77103	-2.0265	2	2	8	1
9	-1.78546	0.77103	-2.0265	3	1	8	0
10	0.78365	1.18545	0.72849	1	1	1	1
10	0.78365	1.18545	0.72849	2	2	1	0
10	0.78365	1.18545	0.72849	3	3	1	0
10	0.78365	1.18545	0.72849	1	1	1	1
10	0.78365	1.18545	0.72849	2	2	1	0
10	0.78365	1.18545	0.72849	3	3	1	1
10	0.78365	1.18545	0.72849	1	1	2	1
10	0.78365	1.18545	0.72849	2	2	2	1
10	0.78365	1.18545	0.72849	3	3	2	1
10	0.78365	1.18545	0.72849	1	1	2	1
10	0.78365	1.18545	0.72849	2	2	2	1
10	0.78365	1.18545	0.72849	3	3	2	1
10	0.78365	1.18545	0.72849	1	1	3	1
10	0.78365	1.18545	0.72849	2	2	3	1
10	0.78365	1.18545	0.72849	3	3	3	1
10	0.78365	1.18545	0.72849	1	1	3	1
10	0.78365	1.18545	0.72849	2	2	3	1
10	0.78365	1.18545	0.72849	3	3	3	1
10	0.78365	1.18545	0.72849	1	1	4	1
10	0.78365	1.18545	0.72849	2	2	4	1
10	0.78365	1.18545	0.72849	3	3	4	1
10	0.78365	1.18545	0.72849	1	1	4	1
10	0.78365	1.18545	0.72849	2	2	4	1
10	0.78365	1.18545	0.72849	3	3	4	1
10	0.78365	1.18545	0.72849	1	1	5	1
10	0.78365	1.18545	0.72849	2	2	5	1
10	0.78365	1.18545	0.72849	3	3	5	1
10	0.78365	1.18545	0.72849	1	1	6	1
10	0.78365	1.18545	0.72849	2	2	6	0
10	0.78365	1.18545	0.72849	3	3	6	0
10	0.78365	1.18545	0.72849	1	1	7	0
10	0.78365	1.18545	0.72849	2	2	7	1
10	0.78365	1.18545	0.72849	3	3	7	1
10	0.78365	1.18545	0.72849	1	1	8	1
10	0.78365	1.18545	0.72849	2	2	8	1
10	0.78365	1.18545	0.72849	3	3	8	0
11	0.61268	-0.30629	0.76077	1	3	1	1
11	0.61268	-0.30629	0.76077	2	2	1	1
11	0.61268	-0.30629	0.76077	3	1	1	1
11	0.61268	-0.30629	0.76077	1	3	1	1
11	0.61268	-0.30629	0.76077	2	2	1	1
11	0.61268	-0.30629	0.76077	3	1	1	1
11	0.61268	-0.30629	0.76077	1	3	2	1
11	0.61268	-0.30629	0.76077	2	2	2	1
11	0.61268	-0.30629	0.76077	3	1	2	1
11	0.61268	-0.30629	0.76077	1	3	2	1
11	0.61268	-0.30629	0.76077	2	2	2	1
11	0.61268	-0.30629	0.76077	3	1	2	1
11	0.61268	-0.30629	0.76077	1	3	3	0
11	0.61268	-0.30629	0.76077	2	2	3	0
11	0.61268	-0.30629	0.76077	3	1	3	1
11	0.61268	-0.30629	0.76077	1	3	3	0
11	0.61268	-0.30629	0.76077	2	2	3	1
11	0.61268	-0.30629	0.76077	3	1	3	1
11	0.61268	-0.30629	0.76077	1	3	4	1
11	0.61268	-0.30629	0.76077	2	2	4	1
11	0.61268	-0.30629	0.76077	3	1	4	1
11	0.61268	-0.30629	0.76077	1	3	4	1
11	0.61268	-0.30629	0.76077	2	2	4	1
11	0.61268	-0.30629	0.76077	3	1	4	1
11	0.61268	-0.30629	0.76077	1	3	5	0
11	0.61268	-0.30629	0.76077	2	2	5	1
11	0.61268	-0.30629	0.76077	3	1	5	1
11	0.61268	-0.30629	0.76077	1	3	6	1
11	0.61268	-0.30629	0.76077	2	2	6	1
11	0.61268	-0.30629	0.76077	3	1	6	1
11	0.61268	-0.30629	0.76077	1	3	7	1
11	0.61268	-0.30629	0.76077	2	2	7	1
11	0.61268	-0.30629	0.76077	3	1	7	1
11	0.61268	-0.30629	0.76077	1	3	8	0
11	0.61268	-0.30629	0.76077	2	2	8	1
11	0.61268	-0.30629	0.76077	3	1	8	1
12	0.52154	0.97846	0.83856	1	3	1	1
12	0.52154	0.97846	0.83856	2	1	1	1
12	0.52154	0.97846	0.83856	3	2	1	1
12	0.52154	0.97846	0.83856	1	3	1	1
12	0.52154	0.97846	0.83856	2	1	1	1
12	0.52154	0.97846	0.83856	3	2	1	1
12	0.52154	0.97846	0.83856	1	3	2	1
12	0.52154	0.97846	0.83856	2	1	2	1
12	0.52154	0.97846	0.83856	3	2	2	1
12	0.52154	0.97846	0.83856	1	3	2	1
12	0.52154	0.97846	0.83856	2	1	2	1
12	0.52154	0.97846	0.83856	3	2	2	1
12	0.52154	0.97846	0.83856	1	3	3	1
12	0.52154	0.97846	0.83856	2	1	3	1
12	0.52154	0.97846	0.83856	3	2	3	0
12	0.52154	0.97846	0.83856	1	3	3	1
12	0.52154	0.97846	0.83856	2	1	3	1
12	0.52154	0.97846	0.83856	3	2	3	1
12	0.52154	0.97846	0.83856	1	3	4	1
12	0.52154	0.97846	0.83856	2	1	4	1
12	0.52154	0.97846	0.83856	3	2	4	1
12	0.52154	0.97846	0.83856	1	3	4	1
12	0.52154	0.97846	0.83856	2	1	4	1
12	0.52154	0.97846	0.83856	3	2	4	1
12	0.52154	0.97846	0.83856	1	3	5	1
12	0.52154	0.97846	0.83856	2	1	5	1
12	0.52154	0.97846	0.83856	3	2	5	1
12	0.52154	0.97846	0.83856	1	3	6	1
12	0.52154	0.97846	0.83856	2	1	6	0
12	0.52154	0.97846	0.83856	3	2	6	1
12	0.52154	0.97846	0.83856	1	3	7	1
12	0.52154	0.97846	0.83856	2	1	7	1
12	0.52154	0.97846	0.83856	3	2	7	1
12	0.52154	0.97846	0.83856	1	3	8	1
12	0.52154	0.97846	0.83856	2	1	8	1
12	0.52154	0.97846	0.83856	3	2	8	1
13	0.51569	0.97846	1.03934	1	2	1	0
13	0.51569	0.97846	1.03934	2	3	1	1
13	0.51569	0.97846	1.03934	3	1	1	0
13	0.51569	0.97846	1.03934	1	2	1	1
13	0.51569	0.97846	1.03934	2	3	1	1
13	0.51569	0.97846	1.03934	3	1	1	1
13	0.51569	0.97846	1.03934	1	2	2	1
13	0.51569	0.97846	1.03934	2	3	2	0
13	0.51569	0.97846	1.03934	3	1	2	1
13	0.51569	0.97846	1.03934	1	2	2	1
13	0.51569	0.97846	1.03934	2	3	2	1
13	0.51569	0.97846	1.03934	3	1	2	1
13	0.51569	0.97846	1.03934	1	2	3	1
13	0.51569	0.97846	1.03934	2	3	3	1
13	0.51569	0.97846	1.03934	3	1	3	1
13	0.51569	0.97846	1.03934	1	2	3	0
13	0.51569	0.97846	1.03934	2	3	3	1
13	0.51569	0.97846	1.03934	3	1	3	1
13	0.51569	0.97846	1.03934	1	2	4	1
13	0.51569	0.97846	1.03934	2	3	4	1
13	0.51569	0.97846	1.03934	3	1	4	1
13	0.51569	0.97846	1.03934	1	2	4	1
13	0.51569	0.97846	1.03934	2	3	4	1
13	0.51569	0.97846	1.03934	3	1	4	1
13	0.51569	0.97846	1.03934	1	2	5	1
13	0.51569	0.97846	1.03934	2	3	5	1
13	0.51569	0.97846	1.03934	3	1	5	1
13	0.51569	0.97846	1.03934	1	2	6	1
13	0.51569	0.97846	1.03934	2	3	6	1
13	0.51569	0.97846	1.03934	3	1	6	1
13	0.51569	0.97846	1.03934	1	2	7	1
13	0.51569	0.97846	1.03934	2	3	7	1
13	0.51569	0.97846	1.03934	3	1	7	0
13	0.51569	0.97846	1.03934	1	2	8	1
13	0.51569	0.97846	1.03934	2	3	8	1
13	0.51569	0.97846	1.03934	3	1	8	1
14	0.77417	-0.51371	0.74766	1	1	1	1
14	0.77417	-0.51371	0.74766	2	2	1	1
14	0.77417	-0.51371	0.74766	3	3	1	1
14	0.77417	-0.51371	0.74766	1	1	1	1
14	0.77417	-0.51371	0.74766	2	2	1	1
14	0.77417	-0.51371	0.74766	3	3	1	1
14	0.77417	-0.51371	0.74766	1	1	2	1
14	0.77417	-0.51371	0.74766	2	2	2	1
14	0.77417	-0.51371	0.74766	3	3	2	1
14	0.77417	-0.51371	0.74766	1	1	2	0
14	0.77417	-0.51371	0.74766	2	2	2	1
14	0.77417	-0.51371	0.74766	3	3	2	1
14	0.77417	-0.51371	0.74766	1	1	3	1
14	0.77417	-0.51371	0.74766	2	2	3	1
14	0.77417	-0.51371	0.74766	3	3	3	0
14	0.77417	-0.51371	0.74766	1	1	3	0
14	0.77417	-0.51371	0.74766	2	2	3	1
14	0.77417	-0.51371	0.74766	3	3	3	1
14	0.77417	-0.51371	0.74766	1	1	4	0
14	0.77417	-0.51371	0.74766	2	2	4	1
14	0.77417	-0.51371	0.74766	3	3	4	0
14	0.77417	-0.51371	0.74766	1	1	4	1
14	0.77417	-0.51371	0.74766	2	2	4	1
14	0.77417	-0.51371	0.74766	3	3	4	1
14	0.77417	-0.51371	0.74766	1	1	5	0
14	0.77417	-0.51371	0.74766	2	2	5	1
14	0.77417	-0.51371	0.74766	3	3	5	1
14	0.77417	-0.51371	0.74766	1	1	6	1
14	0.77417	-0.51371	0.74766	2	2	6	1
14	0.77417	-0.51371	0.74766	3	3	6	1
14	0.77417	-0.51371	0.74766	1	1	7	0
14	0.77417	-0.51371	0.74766	2	2	7	1
14	0.77417	-0.51371	0.74766	3	3	7	1
14	0.77417	-0.51371	0.74766	1	1	8	0
14	0.77417	-0.51371	0.74766	2	2	8	1
14	0.77417	-0.51371	0.74766	3	3	8	1
15	-0.42	0.79	-0.46	1	2	1	1
15	-0.42	0.79	-0.46	2	1	1	1
15	-0.42	0.79	-0.46	3	3	1	1
15	-0.42	0.79	-0.46	1	2	1	1
15	-0.42	0.79	-0.46	2	1	1	1
15	-0.42	0.79	-0.46	3	3	1	1
15	-0.42	0.79	-0.46	1	2	2	1
15	-0.42	0.79	-0.46	2	1	2	1
15	-0.42	0.79	-0.46	3	3	2	1
15	-0.42	0.79	-0.46	1	2	2	1
15	-0.42	0.79	-0.46	2	1	2	1
15	-0.42	0.79	-0.46	3	3	2	1
15	-0.42	0.79	-0.46	1	2	3	0
15	-0.42	0.79	-0.46	2	1	3	1
15	-0.42	0.79	-0.46	3	3	3	1
15	-0.42	0.79	-0.46	1	2	3	1
15	-0.42	0.79	-0.46	2	1	3	1
15	-0.42	0.79	-0.46	3	3	3	1
15	-0.42	0.79	-0.46	1	2	4	1
15	-0.42	0.79	-0.46	2	1	4	1
15	-0.42	0.79	-0.46	3	3	4	1
15	-0.42	0.79	-0.46	1	2	4	1
15	-0.42	0.79	-0.46	2	1	4	1
15	-0.42	0.79	-0.46	3	3	4	1
15	-0.42	0.79	-0.46	1	2	5	1
15	-0.42	0.79	-0.46	2	1	5	1
15	-0.42	0.79	-0.46	3	3	5	1
15	-0.42	0.79	-0.46	1	2	6	1
15	-0.42	0.79	-0.46	2	1	6	1
15	-0.42	0.79	-0.46	3	3	6	1
15	-0.42	0.79	-0.46	1	2	7	0
15	-0.42	0.79	-0.46	2	1	7	1
15	-0.42	0.79	-0.46	3	3	7	1
15	-0.42	0.79	-0.46	1	2	8	1
15	-0.42	0.79	-0.46	2	1	8	1
15	-0.42	0.79	-0.46	3	3	8	1
16	0.03926	0.78794	-0.04495	1	1	1	1
16	0.03926	0.78794	-0.04495	2	3	1	1
16	0.03926	0.78794	-0.04495	3	2	1	0
16	0.03926	0.78794	-0.04495	1	1	1	1
16	0.03926	0.78794	-0.04495	2	3	1	1
16	0.03926	0.78794	-0.04495	3	2	1	1
16	0.03926	0.78794	-0.04495	1	1	2	1
16	0.03926	0.78794	-0.04495	2	3	2	1
16	0.03926	0.78794	-0.04495	3	2	2	0
16	0.03926	0.78794	-0.04495	1	1	2	1
16	0.03926	0.78794	-0.04495	2	3	2	1
16	0.03926	0.78794	-0.04495	3	2	2	1
16	0.03926	0.78794	-0.04495	1	1	3	1
16	0.03926	0.78794	-0.04495	2	3	3	1
16	0.03926	0.78794	-0.04495	3	2	3	1
16	0.03926	0.78794	-0.04495	1	1	3	1
16	0.03926	0.78794	-0.04495	2	3	3	1
16	0.03926	0.78794	-0.04495	3	2	3	1
16	0.03926	0.78794	-0.04495	1	1	4	0
16	0.03926	0.78794	-0.04495	2	3	4	1
16	0.03926	0.78794	-0.04495	3	2	4	1
16	0.03926	0.78794	-0.04495	1	1	4	0
16	0.03926	0.78794	-0.04495	2	3	4	1
16	0.03926	0.78794	-0.04495	3	2	4	1
16	0.03926	0.78794	-0.04495	1	1	5	1
16	0.03926	0.78794	-0.04495	2	3	5	1
16	0.03926	0.78794	-0.04495	3	2	5	1
16	0.03926	0.78794	-0.04495	1	1	6	1
16	0.03926	0.78794	-0.04495	2	3	6	1
16	0.03926	0.78794	-0.04495	3	2	6	1
16	0.03926	0.78794	-0.04495	1	1	7	1
16	0.03926	0.78794	-0.04495	2	3	7	1
16	0.03926	0.78794	-0.04495	3	2	7	0
16	0.03926	0.78794	-0.04495	1	1	8	1
16	0.03926	0.78794	-0.04495	2	3	8	1
16	0.03926	0.78794	-0.04495	3	2	8	0
17	0.56093	0.98614	0.41031	1	3	1	1
17	0.56093	0.98614	0.41031	2	1	1	1
17	0.56093	0.98614	0.41031	3	2	1	0
17	0.56093	0.98614	0.41031	1	3	1	1
17	0.56093	0.98614	0.41031	2	1	1	1
17	0.56093	0.98614	0.41031	3	2	1	1
17	0.56093	0.98614	0.41031	1	3	2	1
17	0.56093	0.98614	0.41031	2	1	2	1
17	0.56093	0.98614	0.41031	3	2	2	0
17	0.56093	0.98614	0.41031	1	3	2	1
17	0.56093	0.98614	0.41031	2	1	2	1
17	0.56093	0.98614	0.41031	3	2	2	1
17	0.56093	0.98614	0.41031	1	3	3	0
17	0.56093	0.98614	0.41031	2	1	3	1
17	0.56093	0.98614	0.41031	3	2	3	1
17	0.56093	0.98614	0.41031	1	3	3	1
17	0.56093	0.98614	0.41031	2	1	3	1
17	0.56093	0.98614	0.41031	3	2	3	1
17	0.56093	0.98614	0.41031	1	3	4	1
17	0.56093	0.98614	0.41031	2	1	4	1
17	0.56093	0.98614	0.41031	3	2	4	1
17	0.56093	0.98614	0.41031	1	3	4	1
17	0.56093	0.98614	0.41031	2	1	4	1
17	0.56093	0.98614	0.41031	3	2	4	1
17	0.56093	0.98614	0.41031	1	3	5	1
17	0.56093	0.98614	0.41031	2	1	5	1
17	0.56093	0.98614	0.41031	3	2	5	1
17	0.56093	0.98614	0.41031	1	3	6	1
17	0.56093	0.98614	0.41031	2	1	6	1
17	0.56093	0.98614	0.41031	3	2	6	1
17	0.56093	0.98614	0.41031	1	3	7	1
17	0.56093	0.98614	0.41031	2	1	7	1
17	0.56093	0.98614	0.41031	3	2	7	1
17	0.56093	0.98614	0.41031	1	3	8	1
17	0.56093	0.98614	0.41031	2	1	8	1
17	0.56093	0.98614	0.41031	3	2	8	1
18	0.93715	-0.51372	0.85304	1	2	1	1
18	0.93715	-0.51372	0.85304	2	3	1	1
18	0.93715	-0.51372	0.85304	3	1	1	1
18	0.93715	-0.51372	0.85304	1	2	1	1
18	0.93715	-0.51372	0.85304	2	3	1	1
18	0.93715	-0.51372	0.85304	3	1	1	1
18	0.93715	-0.51372	0.85304	1	2	2	1
18	0.93715	-0.51372	0.85304	2	3	2	0
18	0.93715	-0.51372	0.85304	3	1	2	1
18	0.93715	-0.51372	0.85304	1	2	2	1
18	0.93715	-0.51372	0.85304	2	3	2	1
18	0.93715	-0.51372	0.85304	3	1	2	1
18	0.93715	-0.51372	0.85304	1	2	3	1
18	0.93715	-0.51372	0.85304	2	3	3	1
18	0.93715	-0.51372	0.85304	3	1	3	1
18	0.93715	-0.51372	0.85304	1	2	3	1
18	0.93715	-0.51372	0.85304	2	3	3	1
18	0.93715	-0.51372	0.85304	3	1	3	1
18	0.93715	-0.51372	0.85304	1	2	4	1
18	0.93715	-0.51372	0.85304	2	3	4	1
18	0.93715	-0.51372	0.85304	3	1	4	1
18	0.93715	-0.51372	0.85304	1	2	4	1
18	0.93715	-0.51372	0.85304	2	3	4	1
18	0.93715	-0.51372	0.85304	3	1	4	1
18	0.93715	-0.51372	0.85304	1	2	5	1
18	0.93715	-0.51372	0.85304	2	3	5	1
18	0.93715	-0.51372	0.85304	3	1	5	1
18	0.93715	-0.51372	0.85304	1	2	6	1
18	0.93715	-0.51372	0.85304	2	3	6	1
18	0.93715	-0.51372	0.85304	3	1	6	1
18	0.93715	-0.51372	0.85304	1	2	7	1
18	0.93715	-0.51372	0.85304	2	3	7	0
18	0.93715	-0.51372	0.85304	3	1	7	0
18	0.93715	-0.51372	0.85304	1	2	8	1
18	0.93715	-0.51372	0.85304	2	3	8	0
18	0.93715	-0.51372	0.85304	3	1	8	1
